# Supplementary material for: The Transcriptional and Translational Landscape of Plant Adaptation to Low Temperatures
Source: Int J Mol Sci. 2025 Sep 4;26(17):8604. doi: 10.3390/ijms26178604 (PMC12428965; doi:10.3390/ijms26178604)
Supplement: Supplementary file 1 [file ijms-26-08604-s001.zip]

Archive with 8 entries (8 files):
- Figure S1.pdf
- Figure S2.pdf
- Figure S3.pdf
- Figure S4.pdf
- Figure S5.pdf
- Figure S6.pdf
- Table S1.csv
- Table S2.xlsx
