# Supplementary material for: The Transcriptional and Translational Landscape of Plant Adaptation to Low Temperatures
Source: Int J Mol Sci. 2025 Sep 4;26(17):8604. doi: 10.3390/ijms26178604 (PMC12428965; doi:10.3390/ijms26178604)
Supplement: Supplementary file 1 [file ijms-26-08604-s001.zip › Table S1.csv]

file	num_seqs	sum_len	init_names	sample_numb	fraction	temp_cond	sample
S_603_1_EKDL220018529-1A_HLWCYDSX5_L4_1.fastq.bz2	69311899	10396784850	1	1	T	Control	sample_1
S_603_1_EKDL220018529-1A_HLWCYDSX5_L4_2.fastq.bz2	69311899	10396784850	1	1	T	Control	sample_1
S_603_16_EKDL220018529-1A_HLWCYDSX5_L4_1.fastq.bz2	62875142	9431271300	16	2	T	Control	sample_1
S_603_16_EKDL220018529-1A_HLWCYDSX5_L4_2.fastq.bz2	62875142	9431271300	16	2	T	Control	sample_1
S_603_2_EKDL220018529-1A_HLWCYDSX5_L4_1.fastq.bz2	73430136	11014520400	2	3	T	Hardening	sample_2
S_603_2_EKDL220018529-1A_HLWCYDSX5_L4_2.fastq.bz2	73430136	11014520400	2	3	T	Hardening	sample_2
S_603_17_EKDL220018529-1A_HLWCYDSX5_L4_1.fastq.bz2	62693437	9404015550	17	4	T	Hardening	sample_2
S_603_17_EKDL220018529-1A_HLWCYDSX5_L4_2.fastq.bz2	62693437	9404015550	17	4	T	Hardening	sample_2
S_603_3_EKDL220018529-1A_HLWCYDSX5_L4_1.fastq.bz2	65797011	9869551650	3	5	T	Stress	sample_3
S_603_3_EKDL220018529-1A_HLWCYDSX5_L4_2.fastq.bz2	65797011	9869551650	3	5	T	Stress	sample_3
S_603_18_EKDL220018529-1A_HLWCYDSX5_L4_1.fastq.bz2	67972457	10195868550	18	6	T	Stress	sample_3
S_603_18_EKDL220018529-1A_HLWCYDSX5_L4_2.fastq.bz2	67972457	10195868550	18	6	T	Stress	sample_3
S_603_4_EKDL220018529-1A_HLWCYDSX5_L4_1.fastq.bz2	73640103	11046015450	4	7	T	Combo	sample_4
S_603_4_EKDL220018529-1A_HLWCYDSX5_L4_2.fastq.bz2	73640103	11046015450	4	7	T	Combo	sample_4
S_603_19_EKDL220018529-1A_HLWCYDSX5_L4_1.fastq.bz2	64155854	9623378100	19	8	T	Combo	sample_4
S_603_19_EKDL220018529-1A_HLWCYDSX5_L4_2.fastq.bz2	64155854	9623378100	19	8	T	Combo	sample_4
S_603_5_EKDL220018529-1A_HLWCYDSX5_L4_1.fastq.bz2	60469944	9070491600	5	9	M	Control	sample_5
S_603_5_EKDL220018529-1A_HLWCYDSX5_L4_2.fastq.bz2	60469944	9070491600	5	9	M	Control	sample_5
S_603_20_EKDL220018529-1A_HLWCYDSX5_L4_1.fastq.bz2	58598725	8789808750	20	10	M	Control	sample_5
S_603_20_EKDL220018529-1A_HLWCYDSX5_L4_2.fastq.bz2	58598725	8789808750	20	10	M	Control	sample_5
S_603_6_EKDL220018529-1A_HLWCYDSX5_L4_1.fastq.bz2	51157203	7673580450	6	11	M	Hardening	sample_6
S_603_6_EKDL220018529-1A_HLWCYDSX5_L4_2.fastq.bz2	51157203	7673580450	6	11	M	Hardening	sample_6
S_603_21_EKDL220018529-1A_HLWCYDSX5_L4_1.fastq.bz2	57573582	8636037300	21	12	M	Hardening	sample_6
S_603_21_EKDL220018529-1A_HLWCYDSX5_L4_2.fastq.bz2	57573582	8636037300	21	12	M	Hardening	sample_6
S_603_7_EKDL220018529-1A_HLWCYDSX5_L4_1.fastq.bz2	51711469	7756720350	7	13	M	Stress	sample_7
S_603_7_EKDL220018529-1A_HLWCYDSX5_L4_2.fastq.bz2	51711469	7756720350	7	13	M	Stress	sample_7
S_603_8_EKDL220018529-1A_HLWCYDSX5_L4_1.fastq.bz2	11566255	1734938250	8	14	M	Stress	sample_7
S_603_8_EKDL220018529-1A_HLWCYDSX5_L4_2.fastq.bz2	11566255	1734938250	8	14	M	Stress	sample_7
S_603_9_EKDL220018529-1A_HLWCYDSX5_L4_1.fastq.bz2	56833546	8525031900	9	15	M	Combo	sample_8
S_603_9_EKDL220018529-1A_HLWCYDSX5_L4_2.fastq.bz2	56833546	8525031900	9	15	M	Combo	sample_8
S_603_10_EKDL220018529-1A_HLWCYDSX5_L4_1.fastq.bz2	69020374	10353056100	10	16	M	Combo	sample_8
S_603_10_EKDL220018529-1A_HLWCYDSX5_L4_2.fastq.bz2	69020374	10353056100	10	16	M	Combo	sample_8
S_603_11_EKDL220018529-1A_HLWCYDSX5_L4_1.fastq.bz2	66135252	9920287800	11	17	P	Control	sample_9
S_603_11_EKDL220018529-1A_HLWCYDSX5_L4_2.fastq.bz2	66135252	9920287800	11	17	P	Control	sample_9
S_603_22_EKDL220018529-1A_HLWCYDSX5_L4_1.fastq.bz2	52666056	7899908400	22	18	P	Control	sample_9
S_603_22_EKDL220018529-1A_HLWCYDSX5_L4_2.fastq.bz2	52666056	7899908400	22	18	P	Control	sample_9
S_603_12_EKDL220018529-1A_HLWCYDSX5_L4_1.fastq.bz2	65243714	9786557100	12	19	P	Hardening	sample_10
S_603_12_EKDL220018529-1A_HLWCYDSX5_L4_2.fastq.bz2	65243714	9786557100	12	19	P	Hardening	sample_10
S_603_23_EKDL220018529-1A_HLWCYDSX5_L4_1.fastq.bz2	65199968	9779995200	23	20	P	Hardening	sample_10
S_603_23_EKDL220018529-1A_HLWCYDSX5_L4_2.fastq.bz2	65199968	9779995200	23	20	P	Hardening	sample_10
S_603_13_EKDL220018529-1A_HLWCYDSX5_L4_1.fastq.bz2	47266378	7089956700	13	21	P	Stress	sample_11
S_603_13_EKDL220018529-1A_HLWCYDSX5_L4_2.fastq.bz2	47266378	7089956700	13	21	P	Stress	sample_11
S_603_24_EKDL220018529-1A_HLWCYDSX5_L4_1.fastq.bz2	64359470	9653920500	24	22	P	Stress	sample_11
S_603_24_EKDL220018529-1A_HLWCYDSX5_L4_2.fastq.bz2	64359470	9653920500	24	22	P	Stress	sample_11
S_603_14_EKDL220018529-1A_HLWCYDSX5_L4_1.fastq.bz2	70536691	10580503650	14	23	P	Combo	sample_12
S_603_14_EKDL220018529-1A_HLWCYDSX5_L4_2.fastq.bz2	70536691	10580503650	14	23	P	Combo	sample_12
S_603_15_EKDL220018529-1A_HLWCYDSX5_L4_1.fastq.bz2	54306711	8146006650	15	24	P	Combo	sample_12
S_603_15_EKDL220018529-1A_HLWCYDSX5_L4_2.fastq.bz2	54306711	8146006650	15	24	P	Combo	sample_12
