# Supplementary material for: The Transcriptional and Translational Landscape of Plant Adaptation to Low Temperatures
Source: Int J Mol Sci. 2025 Sep 4;26(17):8604. doi: 10.3390/ijms26178604 (PMC12428965; doi:10.3390/ijms26178604)
Supplement: Supplementary file 1 [file ijms-26-08604-s001.zip › Table S2.xlsx]

## Sheet: Sheet1
moduleColors	stage	DE	Description	connectivity	GeneID	transcript	accession	query	pfam	evalue
darksalmon	Translation	Domain of unknown function (DUF4787)	uncharacterized LOC101256918	477.018	101256918	XM_004229475.4	XP_004229523.1	DUF4787	PF16029.10	1.2e-25
darksalmon	Translation		uncharacterized LOC101251849	476.657	101251849	XM_004251228.2	XP_010313526.2	Beta-prop_CAF1B_HIR1	6_2nd PF233	1.1e-14
darksalmon	Translation	Glycosyl transferase family 64 domain	glucosamine inositolphosphorylceramide transferase 1-like	472.666	101266420	XM_004239664.4	XP_004239712.1	GINT1_N	PF09258.16	1.7e-67
darksalmon	Translation	Lipase (class 3)	uncharacterized LOC101255065	475.923	101255065	XM_010319312.3	XP_010317614.1	Lipase3_N	PF01764.32	2.4e-24
darksalmon	Translation		NADH dehydrogenase [ubiquinone] 1 beta subcomplex subunit 8, mitochondrial	476.962	101251706	XM_004245705.3	XP_004245753.1
darksalmon	Translation	Transketolase, pyrimidine binding domain	pyruvate dehydrogenase E1 component subunit beta-3, chloroplastic-like	474.075	101268205	XM_004244760.4	XP_004244808.1	Transket_pyr	PF02779.29	1.6e-39
darksalmon	Translation		uncharacterized LOC104646739	474.102	104646739	XM_010321119.3	XP_010319421.1
darksalmon	Translation	Peptidase family M20/M25/M40	IAA-amino acid hydrolase ILR1-like 6	473.757	101267174	XM_004249171.4	XP_019071692.1	Peptidase_M20	PF01546.33	1.9e-49
darksalmon	Translation		uncharacterized LOC101251849	476.657	101251849	XM_004251228.2	XP_004251276.2	Beta-prop_CAF1B_HIR1	6_2nd PF233	1.1e-28
darksalmon	Translation	Peptidase family M20/M25/M40	IAA-amino acid hydrolase ILR1-like 6	473.757	101267174	XM_004249171.4	XP_004249219.1	Peptidase_M20	PF01546.33	1.3e-49
darksalmon	Translation	Protein of unknown function (DUF1997)	uncharacterized LOC101266725	473.936	101266725	XM_026031272.1	XP_025887057.1	DUF1997	PF09366.15	1.4e-45
darksalmon	Translation	Protein of unknown function (DUF1997)	uncharacterized LOC101266725	473.936	101266725	XM_026031272.1	XP_010321339.1	DUF1997	PF09366.15	1.4e-45
darksalmon	Translation	Protein of unknown function (DUF1997)	uncharacterized LOC101266725	473.936	101266725	XM_026031272.1	XP_010321338.1	DUF1997	PF09366.15	1.4e-45
darksalmon	Translation	Organ specific protein	organ-specific protein S2-like	476.085	101256987	XM_004242839.4	XP_004242887.1	Organ_specific	PF10950.13	8.6e-70
lightgrey	Translation	F-box domain		1128.98	101249470	XM_026032101.1	XP_069143206.1	F-box	PF00646.38	3.5e-14
lightgrey	Translation	F-box domain		1128.98	101249470	XM_026032101.1	XP_069143207.1	F-box	PF00646.38	3.5e-14
lightgrey	Translation	F-box domain		1128.98	101249470	XM_026032101.1	XP_069143204.1	F-box	PF00646.38	3.5e-14
lightgrey	Translation	F-box domain		1128.98	101249470	XM_026032101.1	XP_069143203.1	F-box	PF00646.38	3.5e-14
lightgrey	Translation	F-box domain		1128.98	101249470	XM_026032101.1	XP_069143208.1	F-box	PF00646.38	3.5e-14
lightgrey	Translation	F-box domain		1128.98	101249470	XM_026032101.1	XP_069143209.1	F-box	PF00646.38	3.5e-14
lightgrey	Translation	Focadhesin/RST1, DUF3730	protein RST1	1129.11	101252252	XM_010317997.3	XP_010316297.1	DUF3730	PF12530.14	7.7e-122
lightgrey	Translation	F-box domain		1128.98	101249470	XM_026032101.1	XP_069143202.1	F-box	PF00646.38	3.1e-14
lightgrey	Translation	F-box domain		1128.98	101249470	XM_026032101.1	XP_069143200.1	F-box	PF00646.38	3.1e-14
lightgrey	Translation	F-box domain		1128.98	101249470	XM_026032101.1	XP_069143205.1	F-box	PF00646.38	3.5e-14
lightgrey	Translation	Focadhesin/RST1, DUF3730	protein RST1	1129.11	101252252	XM_010317997.3	XP_010316298.1	DUF3730	PF12530.14	9e-123
lightgrey	Translation	HD domain		1128.88	101257084	XM_004242592.4	XP_069155938.1	HD	PF01966.28	1.5e-52
lightgrey	Translation	Focadhesin/RST1, DUF3730	protein RST1	1129.11	101252252	XM_010317997.3	XP_069150655.1	DUF3730	PF12530.14	9e-123
lightgrey	Translation	3'-5' exonuclease	3'-5' exonuclease	1128.98	101247661	XM_004247836.4	XP_010326866.1	DNA_pol_A_exo1	PF01612.26	4.2e-26
lightgrey	Translation	3'-5' exonuclease	3'-5' exonuclease	1128.98	101247661	XM_004247836.4	XP_004247884.1	DNA_pol_A_exo1	PF01612.26	4.2e-26
lightgrey	Translation	Terpene synthase, N-terminal domain	(-)-camphene/tricyclene synthase, chloroplastic-like	1129	101249864	XM_004230515.4	XP_010315132.1	Terpene_syn_C_2	PF01397.27	1.4e-44
lightgrey	Translation	Terpene synthase, N-terminal domain	(-)-camphene/tricyclene synthase, chloroplastic-like	1129	101249864	XM_004230515.4	XP_004230563.1	Terpene_syn_C_2	PF01397.27	1.8e-56
lightgrey	Translation	Domain of unknown function (DUF7953)	uncharacterized LOC101268134	1129.01	101268134	XM_010327740.3	XP_010326042.1	DUF7953	PF25829.1	5.3e-60
lightgrey	Translation	Domain of unknown function (DUF7953)	uncharacterized LOC101268134	1129.01	101268134	XM_010327740.3	XP_010326041.1	DUF7953	PF25829.1	5.4e-60
lightgrey	Translation	Domain of unknown function (DUF7953)	uncharacterized LOC101268134	1129.01	101268134	XM_010327740.3	XP_010326040.1	DUF7953	PF25829.1	5.3e-60
lightgrey	Translation	Focadhesin/RST1, DUF3730	protein RST1	1129.11	101252252	XM_010317997.3	XP_010316299.1	DUF3730	PF12530.14	7.6e-122
lightgrey	Translation	Domain of unknown function (DUF7953)	uncharacterized LOC101268134	1129.01	101268134	XM_010327740.3	XP_004246731.1	DUF7953	PF25829.1	5.4e-60
lightgrey	Translation		uncharacterized LOC101266133	1128.95	101266133	XM_004242330.4	XP_069154971.1
lightgrey	Translation		uncharacterized LOC101266133	1128.95	101266133	XM_004242330.4	XP_069154970.1
lightgrey	Translation		uncharacterized LOC101266133	1128.95	101266133	XM_004242330.4	XP_010323072.1
lightgrey	Translation		uncharacterized LOC101266133	1128.95	101266133	XM_004242330.4	XP_010323071.1
lightgrey	Translation		uncharacterized LOC101266133	1128.95	101266133	XM_004242330.4	XP_004242378.1
lightgrey	Translation	F-box domain		1128.98	101249470	XM_026032101.1	XP_069143199.1	F-box	PF00646.38	3.1e-14
lightgrey	Translation	Focadhesin/RST1, DUF3730	protein RST1	1129.11	101252252	XM_010317997.3	XP_069150656.1	DUF3730	PF12530.14	1.6e-90
lightgrey	Translation		uncharacterized LOC101266133	1128.95	101266133	XM_004242330.4	XP_069154972.1
lightgrey	Translation	F-box domain		1128.98	101249470	XM_026032101.1	XP_069143198.1	F-box	PF00646.38	3.1e-14
lightgrey	Translation	F-box domain		1128.98	101249470	XM_026032101.1	XP_069143201.1	F-box	PF00646.38	3.1e-14
lightgrey	Translation	F-box domain		1128.98	101249470	XM_026032101.1	XP_069143196.1	F-box	PF00646.38	3.1e-14
lightgrey	Translation	F-box domain		1128.98	101249470	XM_026032101.1	XP_069143197.1	F-box	PF00646.38	3.1e-14
lightgrey	Translation	Flavin containing amine oxidoreductase		1128.89	101247522	XM_010322114.3	XP_019069262.2	Amino_oxidase	PF01593.30	1.2e-17
lightgrey	Translation	F-box domain		1128.98	101249470	XM_026032101.1	XP_010323693.1	F-box	PF00646.38	3.1e-14
lightgrey	Translation	F-box domain		1128.98	101249470	XM_026032101.1	XP_019070447.1	F-box	PF00646.38	3.1e-14
lightgrey	Translation	Flavin containing amine oxidoreductase		1128.89	101247522	XM_010322114.3	XP_010320415.2	Amino_oxidase	PF01593.30	1.2e-17
lightgrey	Translation	F-box domain		1128.98	101249470	XM_026032101.1	XP_025887882.1	F-box	PF00646.38	3.1e-14
lightgrey	Translation	F-box domain		1128.98	101249470	XM_026032101.1	XP_025887892.1	F-box	PF00646.38	3.1e-14
lightgrey	Translation	F-box domain		1128.98	101249470	XM_026032101.1	XP_069143195.1	F-box	PF00646.38	3.1e-14
lightgrey	Translation	F-box domain		1128.98	101249470	XM_026032101.1	XP_025887878.1	F-box	PF00646.38	3.1e-14
peachpuff	Translation	Ribosomal protein L6e	large ribosomal subunit protein eL6	179.608	101252946	XM_004250206.4	XP_004250254.1	Ribosomal_L6e	PF01159.24	2.1e-44
peachpuff	Transcriprion	Predicted membrane protein (DUF2232)		203.999	101245935	XM_026028873.1	XP_069153659.1	DUF2232	PF09991.14	2.8e-13
peachpuff	Translation	DnaJ domain	uncharacterized LOC101250298	179.551	101250298	XM_004238013.4	XP_004238061.1	DnaJ	PF00226.36	4.7e-17
peachpuff	Translation	Protein kinase domain	uncharacterized LOC104649414	180.059	104649414	XM_010328554.3	XP_010326856.2	DUF1221	PF00069.31	2.1e-106
peachpuff	Translation	5'-AMP-activated protein kinase beta subunit, interaction domain		181.283	101255080	XM_004253369.3	XP_069146831.1	AMPKBI	PF04739.20	1.8e-29
peachpuff	Translation	5'-AMP-activated protein kinase beta subunit, interaction domain		181.283	101255080	XM_004253369.3	XP_069146830.1	AMPKBI	PF04739.20	1.8e-29
peachpuff	Translation	5'-AMP-activated protein kinase beta subunit, interaction domain		181.283	101255080	XM_004253369.3	XP_069146829.1	AMPKBI	PF04739.20	1.8e-29
peachpuff	Translation	5'-AMP-activated protein kinase beta subunit, interaction domain		181.283	101255080	XM_004253369.3	XP_069146828.1	AMPKBI	PF04739.20	2.5e-29
peachpuff	Translation	5'-AMP-activated protein kinase beta subunit, interaction domain		181.283	101255080	XM_004253369.3	XP_069146826.1	AMPKBI	PF04739.20	2.8e-29
peachpuff	Translation	5'-AMP-activated protein kinase beta subunit, interaction domain		181.283	101255080	XM_004253369.3	XP_069146825.1	AMPKBI	PF04739.20	2.8e-29
peachpuff	Translation	Dof domain, zinc finger	dof zinc finger protein DOF2.1	181.16	101259641	XM_004241217.4	XP_004241265.1	Zn_ribbon_Dof	PF02701.20	1e-36
peachpuff	Transcriprion	POT family	protein NRT1/ PTR FAMILY 5.8	203.438	101266582	XM_010317971.3	XP_010316272.1	MFS_1	PF00854.27	3.4e-76
peachpuff	Transcriprion	SNF2-related domain	chromodomain-helicase-DNA-binding protein 3	202.779	101243943	NM_001320701.1	XP_010315816.1	Helicase_C	PF00176.29	1.7e-72
peachpuff	Transcriprion	SNF2-related domain	chromodomain-helicase-DNA-binding protein 3	202.779	101243943	NM_001320701.1	XP_010315815.1	Helicase_C	PF00176.29	1.8e-72
peachpuff	Transcriprion	SNF2-related domain	chromodomain-helicase-DNA-binding protein 3	202.779	101243943	NM_001320701.1	NP_001307630.1	Helicase_C	PF00176.29	1.8e-72
peachpuff	Transcriprion		phytol kinase	204.719	101262393	NM_001346814.1	NP_001333743.1
peachpuff	Transcriprion	GTP1/OBG	GTP-binding protein OBGC, chloroplastic	202.899	101268794	XM_010322839.3	XP_010321141.1	DUF1967	PF01018.28	1.6e-55
peachpuff	Transcriprion	GTP1/OBG	GTP-binding protein OBGC, chloroplastic	202.899	101268794	XM_010322839.3	XP_010321137.1	DUF1967	PF01018.28	1.6e-55
peachpuff	Translation	5'-AMP-activated protein kinase beta subunit, interaction domain		181.283	101255080	XM_004253369.3	XP_069146827.1	AMPKBI	PF04739.20	2.5e-29
peachpuff	Transcriprion	SNF2-related domain	chromodomain-helicase-DNA-binding protein 3	202.779	101243943	NM_001320701.1	XP_025884816.1	Helicase_C	PF00176.29	1.7e-72
peachpuff	Translation	Inositol-pentakisphosphate 2-kinase		181.596	101263310	XM_026030878.1	XP_004238270.3	Ins_P5_2-kin	PF06090.18	2.5e-120
peachpuff	Translation	Inositol-pentakisphosphate 2-kinase		181.596	101263310	XM_026030878.1	XP_025886662.2	Ins_P5_2-kin	PF06090.18	2.5e-120
peachpuff	Transcriprion	POT family	protein NRT1/ PTR FAMILY 5.8	203.438	101266582	XM_010317971.3	XP_010316273.1	MFS_1	PF00854.27	3.4e-76
peachpuff	Transcriprion		thylakoid lumenal 17.9 kDa protein, chloroplastic	203.81	101248362	XM_004234259.4	XP_004234307.2
peachpuff	Translation	ABC transporter	ABC transporter E family member 1	180.706	101250421	NM_001346864.1	NP_001333793.1	AAA_21	PF00005.33	1.7e-15
peachpuff	Translation	ABC transporter	ABC transporter E family member 1	180.706	101250421	NM_001346864.1	NP_001333792.1	AAA_21	PF00005.33	1.7e-15
peachpuff	Transcriprion	Type II CAAX prenyl endopeptidase Rce1-like		203.553	101254793	XM_026031110.1	XP_069154014.1	Rce1-like	PF02517.21	6.8e-19
peachpuff	Translation		uncharacterized LOC101248165	180.597	101248165	XM_010314773.3	XP_004250737.1
peachpuff	Translation		uncharacterized LOC101248165	180.597	101248165	XM_010314773.3	XP_010313075.1
peachpuff	Translation		uncharacterized LOC101248165	180.597	101248165	XM_010314773.3	XP_010313076.1
peachpuff	Transcriprion		F-box protein SKIP24	205.42	101246981	XM_010314024.3	XP_010312326.1
peachpuff	Translation		uncharacterized LOC101248165	180.597	101248165	XM_010314773.3	XP_069147808.1
peachpuff	Transcriprion	NB-ARC domain	putative late blight resistance protein homolog R1A-3	204.57	101262730	XR_003247234.1	XP_069155370.1	LRR_14	PF00931.28	1e-22
peachpuff	Transcriprion	NB-ARC domain	putative late blight resistance protein homolog R1A-3	204.57	101262730	XR_003247234.1	XP_069155371.1	LRR_14	PF00931.28	1e-22
peachpuff	Translation		uncharacterized LOC101258207	179.057	101258207	XM_004231567.4	XP_004231615.1
peachpuff	Transcriprion	Domain of unknown function (DUF6737)	uncharacterized LOC101258483	203.805	101258483	XM_004247125.4	XP_004247173.1	DUF6737	PF20522.3	2.5e-29
peachpuff	Transcriprion	Domain of unknown function (DUF6737)	uncharacterized LOC101258483	203.805	101258483	XM_004247125.4	XP_010326380.1	DUF6737	PF20522.3	2.6e-29
peachpuff	Transcriprion	Domain of unknown function (DUF6737)	uncharacterized LOC101258483	203.805	101258483	XM_004247125.4	XP_019071257.1	DUF6737	PF20522.3	5.2e-29
peachpuff	Translation		uncharacterized LOC101252895	181.279	101252895	XM_004242373.4	XP_004242421.2
peachpuff	Transcriprion	Type II CAAX prenyl endopeptidase Rce1-like		203.553	101254793	XM_026031110.1	XP_004239168.1	Rce1-like	PF02517.21	6.8e-19
peachpuff	Transcriprion	NB-ARC domain	putative late blight resistance protein homolog R1A-3	204.57	101262730	XR_003247234.1	XP_010322858.1	LRR_14	PF00931.28	1e-22
peachpuff	Transcriprion	GTP1/OBG	GTP-binding protein OBGC, chloroplastic	202.899	101268794	XM_010322839.3	XP_010321129.1	DUF1967	PF01018.28	1.6e-55
